# Supplementary material for: Gene Expression Data from the Moon Jelly, Aurelia, Provide Insights into the Evolution of the Combinatorial Code Controlling Animal Sense Organ Development
Source: PLoS One. 2015 Jul 30;10(7):e0132544. doi: 10.1371/journal.pone.0132544 (PMC4520661; doi:10.1371/journal.pone.0132544)
Supplement: S9 Fig — (XLSX) [file pone.0132544.s009.xlsx]

## Sheet: Sheet1
# TPM-Normalized Counts
Gene_ID	Juvenile_1	Juvenile_2	Ephyra_1	Ephyra_2	Ephyra_3	Strobila_Late_1	Strobila_Late_2	Strobila_Late_3	Strobila_Early_1	Strobila_Early_2	Strobila_Early_3	Polyp_1	Polyp_2	Polyp_3	PlanulaLate1	PlanulaLate2	PlanulaLate3_Morph	PlanulaEarly1	PlanulaEarly2
Eya_comp232059_c0	15.906	2.397	11.745	0.839	1.256	7.282	10.216	12.047	4.989	5.904	5.694	3.898	2.784	0.347	0.627	0.78	0.802	1.208	1.296
PaxA_comp227621_c0	0.81	0.169	0.903	0.088	0.523	0.755	1.564	1.52	0.804	1.437	1.204	5.246	2.035	0.018	3.33	0.737	6.11	1.051	0.162
PaxB_comp230367_c0	8.837	26.615	35.185	38.717	45.877	29.603	19.85	16.32	37.786	27.64	21.924	21.894	16.618	14.553	23.394	20.72	21.484	23.17	52.864
Six1/2_comp234831_c0	24.946	22.237	17.45	10.027	5.588	9.718	14.028	17.607	1.288	2.132	2.372	0.696	0.422	0.584	0.088	0.368	0.075	0.132	0.219
Six3/6_comp221271_c0	0.444	0.405	0.421	0	0	0.817	1.205	0.99	0.763	0.704	0.688	1.449	1.149	0.037	0.121	0.347	0.34	0	0.057
# EdgeR Comparisons
Planula Early vs. Planula Late
Gene_ID	logFC	logCPM	PValue	FDR-Adjusted_PValue
Eya_comp232059_c0	-0.683208	1.86959	0.331055	1
PaxA_comp227621_c0	2.2626	1.62495	0.0411756	0.878261
PaxB_comp230367_c0	0.126133	4.55274	0.863293	1
Six1/2_comp234831_c0	-0.121904	-1.37458	0.977842	1
Six3/6_comp221271_c0	2.88498	-1.59585	0.0580914	0.962951
Planula Late vs. Polyp
Gene_ID	logFC	logCPM	PValue	FDR-Adjusted_PValue
Eya_comp232059_c0	1.62575	2.23729	0.0632994	0.761259
PaxA_comp227621_c0	-0.384067	1.66387	0.735456	1
PaxB_comp230367_c0	0.312346	4.39319	0.679396	1
Six1/2_comp234831_c0	1.33263	-1.16005	0.181266	1
Six3/6_comp221271_c0	1.65042	-0.479535	0.14424	0.963033
Polyp vs. Strobila Early
Gene_ID	logFC	logCPM	PValue	FDR-Adjusted_PValue
Eya_comp232059_c0	1.28854	3.41311	0.0662726	0.453748
PaxA_comp227621_c0	-1.17981	0.918221	0.236652	0.755723
PaxB_comp230367_c0	-0.728358	4.06205	0.258509	0.78307
Six1/2_comp234831_c0	2.33368	0.541005	0.00177597	0.0602659
Six3/6_comp221271_c0	-0.190935	-0.286074	0.857112	1
Strobila Early vs. Strobila Late
Gene_ID	logFC	logCPM	PValue	FDR-Adjusted_PValue
Eya_comp232059_c0	0.93684	4.75318	1.18973e-06	2.82305261015349e-05*
PaxA_comp227621_c0	0.318479	0.62061	0.294347	0.587097
PaxB_comp230367_c0	-0.16449	3.87127	0.435569	0.740957
Six1/2_comp234831_c0	2.74465	3.48637	4.61033e-29	2.63280797560399e-26*
Six3/6_comp221271_c0	0.599844	0.159126	0.042621	0.161174
Strobila Late vs. Ephyra
Gene_ID	logFC	logCPM	PValue	FDR-Adjusted_PValue
Eya_comp232059_c0	1.30082	4.40899	0.115392	0.402515
PaxA_comp227621_c0	1.02097	0.27096	0.207338	0.541758
PaxB_comp230367_c0	0.339239	3.39244	0.535353	0.844551
Six1/2_comp234831_c0	0.875434	3.68807	0.196533	0.526697
Six3/6_comp221271_c0	3.35847	-0.250906	0.0014525	0.0296282731572676*
Ephyra vs. Juvenile
Gene_ID	logFC	logCPM	PValue	FDR-Adjusted_PValue
Eya_comp232059_c0	1.08999	4.01276	0.331393	1
PaxA_comp227621_c0	-0.125588	-0.510704	0.999599	1
PaxB_comp230367_c0	-0.334051	2.9661	0.731773	1
Six1/2_comp234831_c0	1.098	3.61112	0.23038	1
Six3/6_comp221271_c0	1.83098	-1.4099	0.304776	1
