# Supplementary material for: Gene Expression Data from the Moon Jelly, Aurelia, Provide Insights into the Evolution of the Combinatorial Code Controlling Animal Sense Organ Development
Source: PLoS One. 2015 Jul 30;10(7):e0132544. doi: 10.1371/journal.pone.0132544 (PMC4520661; doi:10.1371/journal.pone.0132544)
Supplement: S1 Table — (XLS) [file pone.0132544.s011.xls]

## Sheet: Sheet1
Category	Primary (1˚) and/or secondary (2˚) PCR	Gene (sub)family	Primer name (F:forward, R:reverse)	Primer sequence 5'-3' (conserved target residues for degenerate PCR)
Degenerate	1˚ & 2˚	optix/Six3/6	OptixFA	TGGGAYGGHGARCAGAARAC (WDGEQKT)
	1˚ & 2˚	optix/Six3/6	OptixRA	CGRTTYTTRAACCARTTDCCBAC (VGNWFKNR)
	1˚ & 2˚	eyes absent/Eya	AurEyaF4	TGGGAYYTNGAYGARCANMT (WDLDETL/I)
	1˚	eyes absent/Eya	AurEyaR5	TTNCKCATCCARTCNCANCC (GVDWMRK)
	2˚	eyes absent/Eya	AurEyaR4 (nested)	ARRTCYTGNCCRTTRTCRTC (DDNGQDL)
	1˚	Pax	PaxBF1	CAYGGNGGNGTNAAYCARYTNGGNGG (HGGVNQLGG)
	2˚	Pax	PaxBF2 (nested)	CAYCARGGNGTNMGNCCNTGYGAYAT (HQGVRPCDI)
	1˚ & 2˚	Pax	PaxBR1	ATYTCCCANGCRAACATNGTNGGRTT (NPTMFAWEI)
3'RACE	1˚	sine oculis/Six1/2	AurSOnF5	CTTCCTGGACAGCCCCGGTTTCTCGAC
	2˚	sine oculis/Six1/2	AurSOnF3 (nested)	CGAGAGTGTCCTCAAGGCGAAAGCGG
	1˚	optix/Six3/6	AurOptixF1	ACATTACAGCGAGGCTGAAC
	2˚	optix/Six3/6	AurOptixF2 (nested)	AAGAGAGAACGCGCAAACTAC
	1˚	eyes absent/Eya	AurEyaF1	TTCTTTGTTGACGGGAGCTTACG
	2˚	eyes absent/Eya	AurEyaF2 (nested)	GATTTAGCTGAATGCGACCAAG
	1˚	pox neuro/PaxA	AurPaxAF1	CGCACGGTTGCGTCAGCAAGATACTGG
	2˚	pox neuro/PaxA	AurPaxAF2 (nested)	GGCAGCAAGCCGAAAGTCGCAACACCG
	1˚	Pax2/5/8/B	AurPaxBF1	CCCATGGCTGTGTTAGCAAGATTCTTGGGC
	2˚	Pax2/5/8/B	AurPaxBF2 (nested)	CGACCAGGAGTTATTGGTGGAAGCAAGCC
5'RACE	1˚	sine oculis/Six1/2	AurSOnR1	GCGGTACTTGCCAACGGCACCAAGAG
	2˚	sine oculis/Six1/2	AurSOnR2 (nested)	CCGCTTTCGCCTTGAGGACACTCTCG
	1˚	optix/Six3/6	AurOptxR3	TGCAGCCGCTACCCTGTCCCTTTGTC
	2˚	optix/Six3/6	AurOptxR4 (nested)	TGCCTCTTAGCCGTTCAGCCTCGCTGT
	1˚	eyes absent/Eya	AurEyaR3	CCTCGTTGTTCCTCCACTGGGGATGC
	2˚	eyes absent/Eya	AurEyaR4 (nested)	CACTGAAAAACAGGTGCTCCTCCGCAAG
	1˚	pox neuro/PaxA	AurPaxAF2-r	CGGTGTTGCGACTTTCGGCTTGCTGCC
	2˚	pox neuro/PaxA	AurPaxAF1-r (nested)	CCAGTATCTTGCTGACGCAACCGTGCG
	1˚	Pax2/5/8/B	AurPaxBF2-r	GGCTTGCTTCCACCAATAACTCCTGGTCG
	2˚	Pax2/5/8/B	AurPaxBF1-r (nested)	GCCCAAGAATCTTGCTAACACAGCCATGGG
Probe template	1˚	sine oculis/Six1/2	AurSOnF7	CTCTTGGTGCCGTTGGCAAGTACCGC
	1˚	sine oculis/Six1/2	AurSOnF6-r	CACGGAAATGGAGAGCCACAAGAGGGAC
	1˚	eyes absent/Eya	AurEyaF4	GAATTCAGAACAGGTTTGGTCG
	1˚	eyes absent/Eya	AurEyaR1	CCGAGTTTGACTTCGTGTAATG
